# Supplementary material for: Multilocus Sequence Typing and Antifungal Susceptibility of Vaginal and Non-vaginal Candida glabrata Isolates From China
Source: Front Microbiol. 2022 Mar 17;13:808890. doi: 10.3389/fmicb.2022.808890 (PMC8969424; doi:10.3389/fmicb.2022.808890)
Supplement: Supplementary file 1 [file Data_Sheet_1.xls]

## Sheet: 133
Hospital	Key	Date	Age	Gender	Source	Clinical diagnosis	FLC	ITC	VRC	AMB	CAS	FLC	ITC	VRC	AMB	CAS	Susceptible type/Resistant type	Group(RS)	FKS	LEU	NMT	TRP	UGP	URA	ST
HFZ	H174	2019-12-18	39	F	cx	Vulvovaginal candidiasis	8	0.5	0.25	1	0.03	S	S	S	S	S	Susceptible type	WT	3	4	4	3	3	4	ST-7
HFZ	H105	2019-11-25	23	F	cx	Vulvovaginal candidiasis	16	0.5	0.25	1	0.03	S	S	S	S	S	Susceptible type	WT	8	5	3	5	1	1	ST-15
HFZ	H176	2019-01-25	49	F	cx	Vulvovaginal candidiasis	64	2	2	1	0.125	R	S	R	S	S	Resistant type	G4	3	4	4	3	3	4	ST-7
HFZ	H178	2020-03-10	23	F	cx	Vulvovaginal candidiasis, Polycystic ovary syndrome	4	0.5	0.25	1	0.03	S	S	S	S	S	Susceptible type	WT	3	4	4	3	3	4	ST-7
HFZ	H179	2018-08-22	28	F	cx	Vulvovaginal candidiasis, Recurrent miscarriage	16	1	1	1	0.06	S	S	S	S	S	Susceptible type	WT	3	4	4	3	3	4	ST-7
HFZ	H107	2018-05-14	31	F	cx	Vulvovaginal candidiasis	16	1	0.5	1	0.03	S	S	S	S	S	Susceptible type	WT	3	4	4	3	3	4	ST-7
HFZ	H109	2018-07-24	32	F	cx	Vulvovaginal candidiasis	8	1	0.125	1	0.06	S	S	S	S	S	Susceptible type	WT	8	4	3	5	1	2	ST-10
HFZ	H110	2020-10-22	39	F	cx	Vulvovaginal candidiasis	32	1	1	1	0.03	S	S	S	S	S	Susceptible type	WT	8	4	3	5	1	2	ST-10
HFZ	H111	2019-05-27	35	F	cx	Vulvovaginal candidiasis, Ovarian cyst	8	0.5	0.25	1	0.03	S	S	S	S	S	Susceptible type	WT	8	4	3	5	1	2	ST-10
HFZ	H113	2020-08-08	25	F	cx	Vulvovaginal candidiasis	128	32	4	1	0.03	R	R	R	S	S	Resistant type	G2	3	4	4	3	3	4	ST-7
HFZ	H79	2019-06-18	36	F	cx	Vulvovaginal candidiasis	4	1	0.125	1	0.03	S	S	S	S	S	Susceptible type	WT	3	4	4	3	3	4	ST-7
HFZ	H115	2019-12-25	25	F	cx	Vulvovaginal candidiasis, Bacterial vaginosis	8	0.5	0.125	1	0.03	S	S	S	S	S	Susceptible type	WT	8	29	45	4	3	9	ST-172
HFZ	H181	2019-11-21	45	F	cx	Vulvovaginal candidiasis	8	1	0.5	1	0.03	S	S	S	S	S	Susceptible type	WT	3	4	4	3	3	4	ST-7
HFZ	H117	2019-11-04	32	F	cx	Vulvovaginal candidiasis, Cervical HPV infection	16	1	0.5	1	0.06	S	S	S	S	S	Susceptible type	WT	3	4	4	3	3	4	ST-7
HFZ	H118	2018-03-22	26	F	cx	Vulvovaginal candidiasis	16	1	1	1	0.125	S	S	S	S	S	Susceptible type	WT	3	4	4	3	3	4	ST-7
HFZ	H28	2019-01-03	29	F	cx	Vulvovaginal candidiasis, Threatened preterm labor	8	0.5	0.125	0.5	0.03	S	S	S	S	S	Susceptible type	WT	7	4	3	5	1	2	ST-80
HFZ	H183	2019-02-21	20	F	cx	Vulvovaginal candidiasis	128	4	4	1	0.03	R	R	R	S	S	Resistant type	G2	6	6	5	2	3	4	ST-19
HFZ	H185	2019-12-27	40	F	cx	Vulvovaginal candidiasis	8	1	0.25	1	0.03	S	S	S	S	S	Susceptible type	WT	3	4	4	3	3	4	ST-7
HFZ	H120	2019-06-12	34	F	cx	Vulvovaginal candidiasis	8	0.5	0.125	1	0.03	S	S	S	S	S	Susceptible type	WT	6	6	5	2	3	4	ST-19
HFZ	H122	2020-01-20	21	F	cx	Vulvovaginal candidiasis	128	4	4	1	0.06	R	R	R	S	S	Resistant type	G2	8	4	3	5	1	2	ST-10
HFZ	H189	2020-01-20	49	F	cx	Vulvovaginal candidiasis	8	1	0.125	1	0.03	S	S	S	S	S	Susceptible type	WT	3	22	4	3	3	4	ST-138
HFZ	H191	2020-04-15	41	F	cx	Vulvovaginal candidiasis	4	0.5	0.125	1	0.03	S	S	S	S	S	Susceptible type	WT	10	5	19	19	1	17	ST-43
HFZ	H192	2020-08-28	38	F	cx	Vulvovaginal candidiasis	32	32	2	1	0.03	S	R	R	S	S	Resistant type	G3	3	4	4	3	3	4	ST-7
HFZ	H123	2019-10-14	26	F	cx	Vulvovaginal candidiasis	16	1	0.25	1	0.03	S	S	S	S	S	Susceptible type	WT	7	5	6	12	1	8	ST-22
HFZ	H129	2020-04-17	37	F	cx	Vulvovaginal candidiasis, Uterine cavity lesion	16	1	0.5	1	0.03	S	S	S	S	S	Susceptible type	WT	3	4	4	3	3	4	ST-7
HFZ	H131	2020-12-10	37	F	cx	Vulvovaginal candidiasis, Cervical HPV infection, Uneven endometrium	16	2	1	1	0.06	S	S	S	S	S	Susceptible type	WT	3	4	4	3	3	4	ST-7
HFZ	H31	2019-07-04	38	F	cx	Vulvovaginal candidiasis	>128	>32	4	1	0.06	R	R	R	S	S	Resistant type	G2	3	4	4	3	3	4	ST-7
HFZ	H132	2020-07-23	50	F	cx	Vulvovaginal candidiasis	128	32	4	1	0.06	R	R	R	S	S	Resistant type	G2	3	4	4	3	3	4	ST-7
HFZ	H16	2018-01-14	32	F	cx	Vulvovaginal candidiasis	128	32	>32	1	0.06	R	R	R	S	S	Resistant type	G2	3	4	4	3	3	4	ST-7
HFZ	H77	2018-10-23	29	F	cx	Vulvovaginal candidiasis	16	1	1	1	0.03	S	S	S	S	S	Susceptible type	WT	8	5	3	5	1	1	ST-15
HFZ	H133	2018-05-09	24	F	cx	Vulvovaginal candidiasis	8	1	0.5	1	0.03	S	S	S	S	S	Susceptible type	WT	7	4	3	4	1	8	ST-26
HFZ	H195	2019-01-20	28	F	cx	Vulvovaginal candidiasis, Mycoplasma infection, Pelvic inflammatory disease	16	2	0.5	1	0.06	S	S	S	S	S	Susceptible type	WT	3	4	4	3	3	4	ST-7
HFZ	H80	2019-06-03	41	F	cx	Vulvovaginal candidiasis	128	>32	4	1	0.06	R	R	R	S	S	Resistant type	G2	3	4	4	3	3	4	ST-7
HFZ	H135	2018-09-26	27	F	cx	Vulvovaginal candidiasis	4	0.5	0.125	1	0.03	S	S	S	S	S	Susceptible type	WT	10	9	19	5	1	2	ST-83
HFZ	H199	2019-12-09	25	F	cx	Vulvovaginal candidiasis	8	1	0.25	1	0.03	S	S	S	S	S	Susceptible type	WT	3	4	4	3	3	4	ST-7
HFZ	H27	2018-11-08	32	F	va	Vulvovaginal candidiasis, Recurrent miscarriage	128	>32	2	1	0.03	R	R	R	S	S	Resistant type	G2	3	4	4	3	3	4	ST-7
HFZ	H202	2018-12-15	28	F	cx	Vulvovaginal candidiasis	16	1	0.5	1	0.03	S	S	S	S	S	Susceptible type	WT	3	4	4	3	3	4	ST-7
HFZ	H137	2018-12-24	43	F	cx	Vulvovaginal candidiasis	16	1	0.5	1	0.03	S	S	S	S	S	Susceptible type	WT	3	4	4	3	3	4	ST-7
HFZ	H138	2019-04-01	33	F	cx	Vulvovaginal candidiasis, Cervical HPV infection, Uneven endometrium	8	1	0.25	1	0.03	S	S	S	S	S	Susceptible type	WT	5	7	8	7	3	6	ST-3
HFZ	H139	2019-09-16	34	F	va	Vulvovaginal candidiasis	64	4	2	1	0.06	R	R	R	S	S	Resistant type	G2	5	7	8	7	3	6	ST-3
HFZ	H142	2020-07-16	47	F	cx	Vulvovaginal candidiasis, Hysterectomy status	16	0.5	0.25	1	0.03	S	S	S	S	S	Susceptible type	WT	5	7	8	7	3	6	ST-3
HFZ	H25	2018-10-17	45	F	va	Vulvovaginal candidiasis	16	1	0.5	1	0.06	S	S	S	S	S	Susceptible type	WT	3	4	4	3	3	4	ST-7
HFZ	H203	2018-12-12	36	F	cx	Vulvovaginal candidiasis	64	2	1	1	0.06	R	S	S	S	S	Resistant type	G5	3	4	4	3	3	4	ST-7
HFZ	H205	2020-03-11	44	F	cx	Vulvovaginal candidiasis	16	1	0.5	1	0.06	S	S	S	S	S	Susceptible type	WT	3	4	4	3	3	4	ST-7
HFZ	H84	2020-04-08	44	F	cx	Vulvovaginal candidiasis	128	>32	4	1	0.06	R	R	R	S	S	Resistant type	G2	3	4	4	3	3	4	ST-7
HFZ	H17	2018-01-29	30	F	cx	Vulvovaginal candidiasis	4	0.5	0.25	1	0.015	S	S	S	S	S	Susceptible type	WT	3	4	4	3	3	4	ST-7
HFZ	H208	2020-01-03	29	F	cx	Vulvovaginal candidiasis, History of ectopic pregnancy, Cervicitis	8	1	0.125	1	0.03	S	S	S	S	S	Susceptible type	WT	3	4	4	3	3	4	ST-7
HFZ	H145	2019-04-09	34	F	cx	Vulvovaginal candidiasis, Thickened endometrium	8	1	0.25	1	0.03	S	S	S	S	S	Susceptible type	WT	3	4	4	3	3	4	ST-7
HFZ	H146	2018-04-03	35	F	cx	Vulvovaginal candidiasis	16	2	0.5	1	0.03	S	S	S	S	S	Susceptible type	WT	3	4	4	3	3	4	ST-7
HFZ	H19	2018-08-02	18	F	cx	Vulvovaginal candidiasis	128	>32	4	1	0.03	R	R	R	S	S	Resistant type	G2	3	4	4	3	3	4	ST-7
HFZ	H147	2019-08-28	34	F	cx	Recurrent vulvovaginal candidiasis	16	1	0.5	1	0.06	S	S	S	S	S	Susceptible type	WT	3	4	4	3	3	4	ST-7
HFZ	H148	2019-09-14	28	F	cx	Vulvovaginal candidiasis	8	1	0.25	1	0.03	S	S	S	S	S	Susceptible type	WT	6	6	5	2	3	4	ST-19
HFZ	H150	2020-09-17	33	F	cx	Vulvovaginal candidiasis	8	1	0.125	1	0.03	S	S	S	S	S	Susceptible type	WT	5	7	8	7	3	6	ST-3
HFZ	H151	2020-10-15	33	F	cx	Vulvovaginal candidiasis	128	32	4	1	0.03	R	R	R	S	S	Resistant type	G2	5	7	8	7	3	6	ST-3
HFZ	H210	2020-09-04	29	F	cx	Vulvovaginal candidiasis, Bacterial vaginosis	32	1	1	1	0.06	S	S	S	S	S	Susceptible type	WT	3	4	4	3	3	4	ST-7
HFZ	H211	2019-03-11	34	F	cx	Vulvovaginal candidiasis	8	1	0.25	1	0.03	S	S	S	S	S	Susceptible type	WT	10	5	19	19	1	17	ST-43
HFZ	H23	2018-10-08	44	F	cx	Vulvovaginal candidiasis, Pelvic inflammatory disease	16	1	1	1	0.06	S	S	S	S	S	Susceptible type	WT	3	4	4	22	3	4	ST-66
HFZ	H154	2018-10-23	36	F	va	Vulvovaginal candidiasis, Irregular menstruation	16	2	0.5	1	0.03	S	S	S	S	S	Susceptible type	WT	3	4	4	3	3	4	ST-7
HFZ	H156	2020-09-26	23	F	cx	Vulvovaginal candidiasis	32	1	0.5	1	0.03	S	S	S	S	S	Susceptible type	WT	3	6	22	2	3	9	ST-55
HFZ	H213	2020-02-03	38	F	cx	Vulvovaginal candidiasis, Gestational Diabetes	16	1	0.5	1	0.03	S	S	S	S	S	Susceptible type	WT	3	4	4	3	3	4	ST-7
HFZ	H158	2020-12-04	25	F	cx	Vulvovaginal candidiasis, Low Grade Squamous Intraepithelial Lesions (LGSIL)	8	1	0.5	1	0.03	S	S	S	S	S	Susceptible type	WT	3	4	4	3	3	4	ST-7
HFZ	H162	2019-12-23	41	F	cx	Vulvovaginal candidiasis, Adenomyosis (AM)	8	1	0.25	1	0.06	S	S	S	S	S	Susceptible type	WT	3	4	4	3	3	4	ST-7
HFZ	H163	2020-12-07	47	F	cx	Vulvovaginal candidiasis, Atypical squamous cell carcinoma	8	1	0.125	1	0.015	S	S	S	S	S	Susceptible type	WT	3	4	4	3	3	4	ST-7
HFZ	H164	2020-12-28	47	F	cx	Vulvovaginal candidiasis, Atypical squamous cell carcinoma	>128	32	4	1	0.015	R	R	R	S	S	Resistant type	G2	3	4	4	3	3	4	ST-7
HFZ	H214	2020-07-25	31	F	cx	Vulvovaginal candidiasis, Pelvic inflammatory disease (PID)	16	1	0.5	1	0.06	S	S	S	S	S	Susceptible type	WT	8	4	3	5	1	2	ST-10
HFZ	H217	2020-07-27	41	F	cx	Vulvovaginal candidiasis	8	1	0.25	1	0.03	S	S	S	S	S	Susceptible type	WT	7	9	26	17	9	2	ST-45
HFZ	H24	2018-10-09	29	F	cx	Vulvovaginal candidiasis	8	1	0.25	1	0.06	S	S	S	S	S	Susceptible type	WT	3	4	4	3	3	4	ST-7
HFZ	H165	2018-09-13	38	F	cx	Vulvovaginal candidiasis	16	1	0.5	1	0.03	S	S	S	S	S	Susceptible type	WT	3	4	4	3	3	4	ST-7
HFZ	H218	2018-08-11	50	F	cx	Vulvovaginal candidiasis	16	16	2	1	0.03	S	R	R	S	S	Resistant type	G3	3	4	4	3	3	4	ST-7
HFZ	H168	2019-10-16	41	F	cx	Vulvovaginal candidiasis	32	1	0.5	1	0.03	S	S	S	S	S	Susceptible type	WT	3	4	4	3	3	4	ST-7
HFZ	H35	2019-12-30	41	F	cx	Vulvovaginal candidiasis	>128	>32	16	1	0.06	R	R	R	S	S	Resistant type	G2	3	4	4	3	3	4	ST-7
HFZ	H219	2018-08-05	31	F	cx	Vulvovaginal candidiasis	8	1	0.5	1	0.06	S	S	S	S	S	Susceptible type	WT	8	5	3	5	1	1	ST-15
HFZ	H83	2018-04-01	35	F	cx	Vulvovaginal candidiasis	4	0.5	0.125	1	0.03	S	S	S	S	S	Susceptible type	WT	8	5	3	5	1	1	ST-15
HFZ	H85	2019-10-25	33	F	cx	Vulvovaginal candidiasis	128	>32	8	1	0.03	R	R	R	S	S	Resistant type	G2	7	9	26	17	9	2	ST-45
HFZ	H15	2020-05-04	36	F	cx	Vulvovaginal candidiasis	4	0.5	0.25	1	0.06	S	S	S	S	S	Susceptible type	WT	1	2	2	1	2	1	ST-8
HFZ	H81	2020-06-10	32	F	cx	Vulvovaginal candidiasis	>128	>32	4	1	0.03	R	R	R	S	S	Resistant type	G2	3	4	4	3	3	4	ST-7
LH	LM86	2018-10-19	87	M	Sputum	Lung cancer	>128	>32	8	1	0.5	R	R	R	S	R	Resistant type	G1	3	4	4	3	3	4	ST-7
LH	LM87	2020-06-25	71	F	Urine	Coronary heart disease	128	>32	4	1	0.5	R	R	R	S	R	Resistant type	G1	3	4	4	3	3	4	ST-7
LH	LM88	2019-05-24	69	F	Sputum	Sepsis, Pneumonia, Diabetes	8	2	0.125	0.5	0.03	S	S	S	S	S	Susceptible type	WT	3	4	4	3	3	4	ST-7
LH	LM89	2020-12-30	70	M	Sputum	Coronary heart disease	>128	>32	8	1	0.25	R	R	R	S	S	Resistant type	G2	3	4	4	3	3	4	ST-7
LH	LM90	2018-01-01	79	M	Urine	Pneumonia	128	>32	4	1	0.06	R	R	R	S	S	Resistant type	G2	3	4	4	3	3	4	ST-7
LH	LM91	2019-11-18	88	M	Oral cavity	Lung cancer	128	>32	4	1	0.5	R	R	R	S	R	Resistant type	G1	3	4	4	3	3	4	ST-7
LH	LM92	2019-11-06	71	F	Oral cavity	Sepsis, Pneumonia	8	0.5	0.125	0.5	0.03	S	S	S	S	S	Susceptible type	WT	3	4	4	3	3	4	ST-7
LH	LM93	2019-03-01	74	F	Urine	Pneumonia	128	>32	4	1	0.5	R	R	R	S	R	Resistant type	G1	3	4	4	3	3	4	ST-7
LH	LM94	2019-02-21	81	M	Sputum	Diabetes, Pneumonia, Chronic renal insufficiency	>128	>32	8	1	0.06	R	R	R	S	S	Resistant type	G2	3	4	4	3	3	4	ST-7
LH	LM95	2018-08-13	72	M	Oral cavity	Coronary heart disease	>128	>32	16	1	0.03	R	R	R	S	S	Resistant type	G2	3	4	4	3	3	4	ST-7
LH	LM96	2019-04-30	88	M	Oral cavity	Coronary heart disease	64	4	2	1	0.0625	R	R	R	S	S	Resistant type	G2	3	4	4	3	3	4	ST-7
LH	L23	2020-04-16	67	M	Blood	Diabetes, Urinary tract infections	8	2	0.125	1	0.0625	S	S	S	S	S	Susceptible type	WT	8	4	3	5	1	2	ST-10
LH	L27	2020-06-15	79	F	Urine	Diabetes, Pneumonia, Chronic renal insufficiency	16	2	0.25	1	0.03	S	S	S	S	S	Susceptible type	WT	3	4	4	3	3	4	ST-7
LH	L34	2020-04-07	62	F	Urine	Diabetes, Pneumonia, Acute pancreatitis	16	2	0.25	1	0.03	S	S	S	S	S	Susceptible type	WT	7	5	6	12	1	8	ST-22
LH	L47	2020-09-09	91	F	Urine	Sepsis, Pneumonia	16	2	0.25	1	0.0625	S	S	S	S	S	Susceptible type	WT	3	4	4	3	3	4	ST-7
LH	L53	2019-03-08	86	F	Oral cavity	Coronary heart disease, Cerebral infarction, Alzheimer's disease	8	2	0.25	1	0.03	S	S	S	S	S	Susceptible type	WT	3	4	4	3	3	4	ST-7
LH	L56	2018-11-19	90	M	Urine	Sepsis	16	2	0.5	1	0.03	S	S	S	S	S	Susceptible type	WT	3	4	4	3	3	4	ST-7
LH	L64	2018-03-13	91	F	Blood	Pneumonia	16	2	0.5	1	0.03	S	S	S	S	S	Susceptible type	WT	5	7	8	7	3	6	ST-3
LH	L73	2018-10-29	82	M	Oral cavity	Coronary heart disease, Pneumonia, Chronic renal insufficiency	2	0.5	0.06	1	0.03	S	S	S	S	S	Susceptible type	WT	3	4	4	3	3	4	ST-7
LH	L99	2018-09-06	87	F	Blood	Acute heart failure, Cerebral infarction, Pneumonia	16	2	0.5	1	0.0625	S	S	S	S	S	Susceptible type	WT	8	5	3	5	1	1	ST-15
LH	L115	2019-12-08	88	F	Oral cavity	Pneumonia	8	1	0.125	1	0.0625	S	S	S	S	S	Susceptible type	WT	10	5	19	19	1	17	ST-43
LH	L120	2020-06-25	72	M	Sputum	Pneumonia	16	2	0.25	1	0.0625	S	S	S	S	S	Susceptible type	WT	10	9	19	5	1	2	ST-83
LH	L140	2018-09-07	91	M	Urine	Coronary heart disease, Sepsis, Pneumonia, Diabetes, Parkinson's Disease	16	2	0.5	1	0.03	S	S	S	S	S	Susceptible type	WT	3	4	4	3	3	4	ST-7
LH	L178	2019-02-05	88	M	Stoll	Coronary heart disease, Chronic obstructive pulmonary disease, Diabetes	8	2	0.25	1	0.0625	S	S	S	S	S	Susceptible type	WT	3	4	4	3	3	4	ST-7
LH	L183	2019-02-14	69	F	Urine	Sepsis	8	1	0.25	1	0.0625	S	S	S	S	S	Susceptible type	WT	3	4	4	3	3	4	ST-7
LH	L189	2020-02-07	82	M	Sputum	Pneumonia	16	2	0.25	1	0.0625	S	S	S	S	S	Susceptible type	WT	3	4	4	3	3	4	ST-7
LH	L191	2020-11-04	69	F	Sputum	Sepsis	16	2	0.25	1	0.0625	S	S	S	S	S	Susceptible type	WT	8	5	3	5	1	1	ST-15
LH	L193	2018-11-18	84	M	Urine	Acute heart failure	8	1	0.125	1	0.0625	S	S	S	S	S	Susceptible type	WT	8	4	3	5	1	2	ST-10
LH	L198	2018-02-01	90	M	Sputum	Lung cancer	8	2	0.25	1	0.0625	S	S	S	S	S	Susceptible type	WT	8	5	3	5	1	1	ST-15
LH	L205	2019-01-14	67	M	Oral cavity	Pneumonia	16	2	0.25	1	0.0625	S	S	S	S	S	Susceptible type	WT	8	4	3	5	1	2	ST-10
LH	L207	2019-05-17	90	M	Oral cavity	Lung cancer	16	2	0.25	1	0.0625	S	S	S	S	S	Susceptible type	WT	8	5	3	5	1	1	ST-15
LH	L208	2020-08-01	67	M	Stoll	Pneumonia	16	2	0.25	1	0.0625	S	S	S	S	S	Susceptible type	WT	8	4	3	5	1	2	ST-10
LH	L212	2020-05-13	73	F	Sputum	Chronic obstructive pulmonary disease	16	1	0.25	1	0.0625	S	S	S	S	S	Susceptible type	WT	8	4	3	5	1	2	ST-10
LH	L215	2018-02-17	94	M	Urine	Coronary heart disease	8	2	0.25	1	0.0625	S	S	S	S	S	Susceptible type	WT	3	4	4	3	3	4	ST-7
LH	L220	2020-06-24	61	M	Sputum	Pneumonia	16	2	0.25	1	0.0625	S	S	S	S	S	Susceptible type	WT	3	4	4	3	3	4	ST-7
LH	L228	2018-09-01	92	F	Urine	Sepsis	8	2	0.125	1	0.0625	S	S	S	S	S	Susceptible type	WT	8	5	3	5	1	1	ST-15
LH	L235	2019-11-24	80	F	Blood	Sepsis, Pneumonia	8	2	0.25	1	0.0625	S	S	S	S	S	Susceptible type	WT	8	5	3	5	1	1	ST-15
LH	L237	2018-04-03	87	M	Oral cavity	Sepsis, Pneumonia, Diabetes, Chronic renal insufficiency	16	2	0.25	1	0.03	S	S	S	S	S	Susceptible type	WT	8	4	3	5	1	2	ST-10
LH	L242	2018-12-26	80	F	Urine	Sepsis, Pneumonia	8	2	0.25	1	0.0625	S	S	S	S	S	Susceptible type	WT	8	5	3	5	1	1	ST-15
LH	L243	2018-05-27	80	M	Oral cavity	Lung cancer	16	2	0.25	1	0.03	S	S	S	S	S	Susceptible type	WT	3	4	4	3	3	4	ST-7
LH	L244	2018-06-17	92	M	Oral cavity	Chronic obstructive pulmonary disease	8	1	0.125	1	0.125	S	S	S	S	S	Susceptible type	WT	3	4	4	3	3	4	ST-7
LH	L246	2018-06-17	79	M	Oral cavity	Sepsis, Pneumonia	8	2	0.25	1	0.0625	S	S	S	S	S	Susceptible type	WT	3	4	4	3	3	4	ST-7
LH	L247	2019-10-07	70	F	Urine	Coronary heart disease, Chronic renal insufficiency, Urinary tract infections	4	1	0.125	1	0.03	S	S	S	S	S	Susceptible type	WT	3	4	4	3	3	4	ST-7
LH	L255	2018-08-09	83	F	Oral cavity	Coronary heart disease, Chronic renal insufficiency	8	1	0.25	1	0.0625	S	S	S	S	S	Susceptible type	WT	7	4	3	4	1	8	ST-26
LH	L256	2018-09-05	77	M	Oral cavity	Coronary heart disease	16	2	0.25	1	0.0625	S	S	S	S	S	Susceptible type	WT	7	32	3	4	1	8	ST-182
LH	L257	2018-03-27	81	M	Oral cavity	Sepsis	16	2	0.25	1	0.03	S	S	S	S	S	Susceptible type	WT	3	4	4	3	3	4	ST-7
LH	L258	2019-02-24	83	M	Urine	Coronary heart disease	4	1	0.125	1	0.03	S	S	S	S	S	Susceptible type	WT	3	4	4	3	3	4	ST-7
LH	L262	2018-04-10	71	F	Oral cavity	Sepsis, Pneumonia, Diabetes	16	2	0.25	1	0.0625	S	S	S	S	S	Susceptible type	WT	8	4	3	5	1	2	ST-10
LH	L265	2018-04-27	79	F	Urine	Lung cancer, Diabetes, Chronic renal insufficiency	4	1	0.06	1	0.25	S	S	S	S	S	Susceptible type	WT	3	4	4	3	3	4	ST-7
LH	L271	2019-02-26	66	M	Urine	B-cell lymphoma, Rheumatoid arthritis	8	2	0.125	1	0.0625	S	S	S	S	S	Susceptible type	WT	3	4	4	3	3	4	ST-7
LH	L272	2019-08-26	85	M	Oral cavity	Pneumonia	8	1	0.125	1	0.0625	S	S	S	S	S	Susceptible type	WT	8	4	3	5	1	2	ST-10
LH	L273	2018-12-27	85	M	Sputum	Coronary heart disease	8	2	0.125	1	0.0625	S	S	S	S	S	Susceptible type	WT	3	4	4	3	3	4	ST-7
LH	L274	2019-01-17	79	F	Oral cavity	Diabetes, Chronic renal insufficiency	16	2	0.25	1	0.0625	S	S	S	S	S	Susceptible type	WT	3	4	4	3	3	4	ST-7
LH	L285	2019-10-31	77	F	Urine	Cerebral infarction	8	1	0.125	1	0.0625	S	S	S	S	S	Susceptible type	WT	8	4	3	5	1	2	ST-10
LH	L22	2018-10-01	79	F	Urine	Coronary heart disease	128	>32	4	1	0.125	R	R	R	S	S	Resistant type	G2	3	4	4	3	3	4	ST-7
LH	L26	2018-10-22	79	F	Urine	Sepsis, Pneumonia	8	1	0.5	1	0.125	S	S	S	S	S	Susceptible type	WT	3	4	4	3	3	4	ST-7
LH	L153	2020-03-26	57	F	Urine	Pneumonia	16	2	0.5	1	0.03	S	S	S	S	S	Susceptible type	WT	3	4	4	3	3	4	ST-7

## Sheet: Sheet1
Hospital	Key	菌株编号	MLST型别	标本编号	标本日期	病人姓名	年龄	标本类型	临床诊断
HFZ	H174	174	ST-7	F1912180048	2019-12-18	曹令辉	39	宫颈分泌物	念珠菌性阴道炎
HFZ	H105	105	ST-15	F1911250103	2019-11-25	曹月香	23	宫颈分泌物	霉菌性阴道炎
HFZ	H176	176	ST-7	F1901250067	2019-01-25	陈家霞	49	宫颈分泌物
HFZ	H178	178	ST-7	F2003100011	2020-03-10	陈杰	23	宫颈分泌物	多囊卵巢综合征，念珠菌性阴道炎
HFZ	H179	179	ST-7	X1808220523	2018-08-22	陈映雪	28	宫颈分泌物	复发性流产
HFZ	H107	107	ST-7	F1805140045	2018-05-14	戴雯	31	宫颈分泌物
HFZ	H109	109／20	ST-10	F1807240117	2018-07-24	高颖	32	宫颈分泌物	念珠菌性阴道炎
HFZ	H110	110	ST-10	F2010220056	2020-10-22	顾凌燕	39	宫颈分泌物	阴道炎
HFZ	H111	111	ST-10	F1905270079	2019-05-27	顾玉华	35	宫颈分泌物	卵巢囊肿
HFZ	H113	113	ST-7	F2008080013	2020-08-08	胡诗君	25	宫颈分泌物	阴道炎
HFZ	H79	79	ST-7	F1906180054	2019-06-18	吉黎霞	36	宫颈分泌物	念珠菌性阴道炎
HFZ	H115	115	ST-172	F1912250105	2019-12-25	蒋舒仪	25	宫颈分泌物	细菌性阴道病，霉菌性阴道炎
HFZ	H181	181	ST-7	F1911210113	2019-11-21	李春花	45	宫颈分泌物	念珠菌性阴道炎
HFZ	H117	117	ST-7	F1911040008	2019-11-04	李丽	32	宫颈分泌物	宫颈HPV感染，念珠菌性外阴阴道炎，卵巢
HFZ	H118	118	ST-7	F1803220075	2018-03-22	李卿	26	宫颈分泌物	一般性医学检查
HFZ	H28	28	ST-80	X1901030069	2019-01-03	林洁	29	宫颈	先兆早产不伴分娩
HFZ	H183	183	ST-19	F1902210052	2019-02-21	林媛	20	宫颈分泌物	念珠菌性阴道炎
HFZ	H185	185	ST-7	F1912270081	2019-12-27	刘加莲	40	宫颈分泌物
HFZ	H120	120	ST-19	F1906120026	2019-06-12	刘晔	34	宫颈分泌物	念珠菌性阴道炎
HFZ	H122	122	ST-10	F2001200090	2020-01-20	陆丹	21	宫颈分泌物	念珠菌性阴道炎
HFZ	H189	189	ST-138	F2001200051	2020-01-20	陆勤	49	宫颈分泌物	念珠菌性阴道炎
HFZ	H191	191	ST-43	F2004150030	2020-04-15	毛丽芳	41	宫颈分泌物	念珠菌性阴道炎治疗后
HFZ	H192	192	ST-7	F2008280075	2020-08-28	牟楠	38	宫颈分泌物	念珠菌性阴道炎
HFZ	H123	123	ST-22	F1910140026	2019-10-14	穆雨舟	26	宫颈分泌物
HFZ	H129	129	ST-7	F2004170071	2020-04-17	牛永梅	37	宫颈分泌物	宫腔占位性质待查，念珠菌性阴道炎
HFZ	H131	131	ST-7	F2012100035	2020-12-10	彭晓波	37	宫颈分泌物	子宫内膜不均，念珠菌性阴道炎？，HPV感
HFZ	H31	31	ST-7	F1907040011	2019-07-04	秦恒莉	38	宫颈	念珠菌性阴道炎
HFZ	H132	132	ST-7	F2007230059	2020-07-23	秦卫琴	50	宫颈分泌物	念珠菌性阴道炎
HFZ	H16	16	ST-7	F1801140055	2018-01-14	邱海燕	32	宫颈分泌物
HFZ	H77	77	ST-15	F1810230082	2018-10-23	邱宜烨	29	宫颈分泌物	念珠菌性阴道炎
HFZ	H133	133	ST-26	F1805090024	2018-05-09	申洁	24	宫颈分泌物
HFZ	H195	195	ST-7	F1901200053	2019-01-20	施银银	28	宫颈分泌物	念珠菌性阴道炎，支原体感染，女性盆腔炎
HFZ	H80	80	ST-7	F1906030010	2019-06-03	舒华芳	41	宫颈分泌物	念珠菌性阴道炎
HFZ	H135	135	ST-83	F1809260106	2018-09-26	宋瑞	27	宫颈分泌物	念珠菌性阴道炎
HFZ	H199	199	ST-7	F1912090023	2019-12-09	宋怡馨	25	宫颈分泌物	念珠菌性阴道炎
HFZ	H27	27	ST-7	X1811080236	2018-11-08	孙凡	32	阴道拭子	复发性流产
HFZ	H202	202	ST-7	F1812150036	2018-12-15	孙雍蓉	28	宫颈分泌物	念珠菌性阴道炎
HFZ	H137	137	ST-7	F1812240104	2018-12-24	汤利珍	43	宫颈分泌物	念珠菌性阴道炎
HFZ	H138	138	ST-3	F1904010002	2019-04-01	王丹凤	33	宫颈分泌物	宫颈HPV感染，念珠菌性阴道炎
HFZ	H139	139	ST-3	X1909160432	2019-09-16	王丹凤	34	阴道拭子
HFZ	H142	142	ST-3	F2007160046	2020-07-16	王桂兰	47	宫颈分泌物	念珠菌性阴道炎，子宫切除术后状态
HFZ	H25	25	ST-7	X1810170395	2018-10-17	王海红	45	阴道拭子
HFZ	H203	203	ST-7	F1812120029	2018-12-12	王华燕	36	宫颈分泌物
HFZ	H205	205	ST-7	F2003110013	2020-03-11	王瑾	44	宫颈分泌物	念珠菌性阴道炎
HFZ	H84	84	ST-7	F2004080010	2020-04-08	王瑾	44	宫颈分泌物	念珠菌性阴道炎
HFZ	H17	17	ST-7	F1801290104	2018-01-29	王丽华	30	宫颈分泌物
HFZ	H208	208	ST-7	F2001030004	2020-01-03	王娜	29	宫颈分泌物	异位妊娠史，宫颈炎，念珠菌性阴道炎
HFZ	H145	145	ST-7	F1904090036	2019-04-09	王赛花	34	宫颈分泌物	念珠菌性阴道炎治疗后，子宫内膜增厚，前庭
HFZ	H146	146	ST-7	F1804030008	2018-04-03	王雪梅	35	宫颈分泌物	念珠菌性阴道炎
HFZ	H19	19	ST-7	F1808020011	2018-08-02	吴菲菲	18	宫颈分泌物	念珠菌性阴道炎
HFZ	H147	147	ST-7	F1908280094	2019-08-28	吴婧	34	宫颈分泌物	念珠菌性阴道炎复发性
HFZ	H148	148	ST-19	F1909140045	2019-09-14	吴晓宇	28	宫颈分泌物	念珠菌性阴道炎
HFZ	H150	150	ST-3	F2009170045	2020-09-17	吴燕	33	宫颈分泌物	阴道炎
HFZ	H151	151	ST-3	F2010150030	2020-10-15	吴燕	33	宫颈分泌物	念珠菌性阴道炎
HFZ	H210	210	ST-7	F2009040009	2020-09-04	吴窈	29	宫颈分泌物	霉菌性阴道炎，细菌性阴道炎
HFZ	H211	211	ST-43	F1903110020	2019-03-11	项海芳	34	宫颈分泌物
HFZ	H23	23	ST-66	X1810080102	2018-10-08	徐英	44	宫颈	盆腔炎
HFZ	H154	154	ST-7	X1810230606	2018-10-23	徐兆萍	36	阴道拭子	月经不规则
HFZ	H156	156／78	ST-55	F2009260073	2020-09-26	薛佳赢	23	宫颈分泌物	念珠菌性阴道炎
HFZ	H213	213	ST-7	X2002030033	2020-02-03	杨青	38	宫颈分泌物	妊娠期糖尿病(A1)
HFZ	H158	158	ST-7	F2012040012	2020-12-04	杨莹	25	宫颈分泌物	念珠菌性阴道炎，宫颈低级别鳞状上皮内病变
HFZ	H162	162	ST-7	F1912230093	2019-12-23	尹学琴	41	宫颈分泌物	子宫腺肌症，念珠菌性阴道炎
HFZ	H163	163	ST-7	F2012070027	2020-12-07	袁慧娟	47	宫颈分泌物	念珠菌性阴道炎，非典型鳞状上皮细胞，不能
HFZ	H164	164	ST-7	F2012280109	2020-12-28	袁慧娟	47	宫颈分泌物	念珠菌性阴道炎治疗后，非典型鳞状上皮细胞
HFZ	H214	214	ST-10	F2007250059	2020-07-25	张林影	31	宫颈分泌物	念珠菌性阴道炎，女性盆腔炎
HFZ	H217	217	ST-45	F2007270064	2020-07-27	张培艺	41	宫颈分泌物	慢性阴道炎
HFZ	H24	24	ST-7	F1810090010	2018-10-09	张瑶瑶	29	宫颈	念珠菌性阴道炎
HFZ	H165	165	ST-7	X1809130420	2018-09-13	赵波	38	宫颈分泌物	慢性阴道炎
HFZ	H218	218	ST-7	F1808110045	2018-08-11	赵艳梅	50	宫颈分泌物（肺克ampr、s）
HFZ	H168	168	ST-7	F1910160035	2019-10-16	朱海英	41	宫颈分泌物	念珠菌性阴道炎
HFZ	H35	35	ST-7	F1912300127	2019-12-30	朱海英	41	宫颈	念珠菌性阴道炎
HFZ	H219	219	ST-15	F1808050019	2018-08-05	祝丽萍	31	宫颈分泌物	念珠菌性阴道炎
HFZ	H83	83	ST-15	ZJ4	2016-04-01			宫颈分泌物
LH	H85	85	ST-45	zj2016100051	2016-10-25			宫颈分泌物
LH	H15	15	ST-8	ZJ2017050012	2017-05-04			宫颈
LH	H81	81	ST-7	ZJ2017060055	2017-06-10			宫颈分泌物
LH	LM86
LH	LM87
LH	LM88
LH	LM89
LH	LM90
LH	LM91
LH	LM92
LH	LM93
LH	LM94
LH	LM95
LH	LM96
LH	L23
LH	L27
LH	L34
LH	L47
LH	L53
LH	L99
LH	L115
LH	L120
LH	L140
LH	L178
LH	L183
LH	L189
LH	L191
LH	L193
LH	L198
LH	L205
LH	L207
LH	L208
LH	L212
LH	L215
LH	L220
LH	L228
LH	L235
LH	L237
LH	L242
LH	L243
LH	L244
LH	L246
LH	L247
LH	L255
LH	L256
LH	L257
LH	L258
LH	L262
LH	L265
LH	L271
LH	L272
LH	L273
LH	L274
LH	L285
LH	L22
LH	L26
LH	L153
